# Supplementary material for: An artificial chromosome ylAC enables efficient assembly of multiple genes in Yarrowia lipolytica for biomanufacturing
Source: Commun Biol. 2020 Apr 29;3:199. doi: 10.1038/s42003-020-0936-y (PMC7190667; doi:10.1038/s42003-020-0936-y)
Supplement: Supplementary file 3 — Supplementary Data 1 [file 42003_2020_936_MOESM3_ESM.xlsx]

## Sheet: Supplementary data 1
Sequences of oligonucleotides used in this study
names	Sequence (5’-3’)	Restriction enzyme	Product	DNA target to be assembled or fused with
For the construction of ylAC
ylTELF	GGG1GGATCC2ACCTGC(CCCAATCAGT)93GTCTTC4GCGGCCGC5AAGCTTGGG	1BamHI, 2BspMI, 3BbsI, 4NotI, 5HindIII	oligonucleotides containing 9 telomeric repeats
ylTELR	CCC1CCTAGG2TGGACG(GGGTTAGTCA)93CAGAAG4CGCCGGCG5TTCGAAGGG	1BamHI, 2BspMI, 3BbsI, 4NotI, 5HindIII
LEF1	CGGGATCCTCTGAATTCCGCCTGAGTCA	BamHI	LEU2
LER1	CGGAATTCTCGAATATACAGTAACAAGCTACCAC	EcoRI
ARF1	CCATCGATGCCCAATATTACACCCAAGTAGCAT	ClaI	ARS
ARR1	CGGAATTCGGGCTCGATCCAGTCTACACTGAT	EcoRI
URAF1	GGGGTACCGGATCTCTGAATTCCGAGAAACAC	KpnI	URA3
URAR1	CCATCGATATTCTAGGGATAACAGGGTAATTATCG	ClaI
ylHEM1F	GCATTACCCTGTTATCCCTACTGCAAACAACTGCACAAATGC	I-SceI	pHEM-HEM1-tHEM
ylHEM1R	TAGAATCGATGTGGACGAGTCCAGAAGAAGACTC	ClaI
For the characterization of promoters and terminators (DsRed expression)
ExpF1	GTTATCCGAAGCGATGAGTTTGGCGCCCGTTTTTTCG		pEXP-EXP1-tEXP
ExpR1	GTGTTACACATGGAACAGAACGCCGCACATTCCACAC
ExpF2	GCTTTGCGGCGAAACTCGATTCTC		Plasmid backbone: pZP-pEXP-tEXP
ExpR2	TGCTGTAGATATGTCTTGTGTGTAAGGGGG
ExpDsF	GACATATCTACAGCACACAATGAGTGCTTCTTCTGAAG		RedStar2	for fusing with pEXP-tEXP
ExpDsR	GTTTCGCCGCAAAGCTTACAAGAACAAGTGGTGTCTACCT
FbaF1	GTTATCCGAAGCGATGATGCCGCCGTTGAAGAAATTAAC		pFBA-FBA1-tFBA
FbaR1	GTGTTACACATGGAATGATCGCCATGCAAAATGTACGAT
FbaF2	GTTATGTATAAAAGATGATGTTAGAATGGGG		Plasmid backbone: pZP-pFBA-tFBA
FbaR2	TGTGTGATGTGTAGTTTAGATTTCGAATCT
FbaDsF	ACTACACATCACACACACAATGAGTGCTTCTTCTGAAG		RedStar2	for fusing with pFBA-tFBA
FbaDsR	TCTTTTATACATAACTTACAAGAACAAGTGGTGTCTACCT
GpatF1	GTTATCCGAAGCGATCTTGTCGACCTGAGATACCGAG		pGPAT-GPAT-tGPAT
GpatR1	GTGTTACACATGGAAATATTGTCTGCCTGCCACCA
GpatF2	CTAACTAGTTGAAATTTAGAGTATCATTCA		pZP-pGPAT-tGPAT
GpatR2	TTAGCGTGTCGTGTTTTTGTTG
GpatDsF	AACACGACACGCTAACACAATGAGTGCTTCTTCTGAAG		RedStar2	for fusing with pGPAT-tGPAT
GpatDsR	ATTTCAACTAGTTAGTTACAAGAACAAGTGGTGTCTACCT
GpdF1	GTTATCCGAAGCGATGAAGGAGGAAACCGTGACCAGACA		pGPD-GPD1-tGPD
GpdR1	GTGTTACACATGGAAGGACCACCCTAAATCGCCACTACA
GpdF2	ATAGATAGACTGTATTTTATTGCATATGAAAA		pZP-pGPD-tGPD
GpdR2	GTTATGGGGATGCGATCTCTTATAT
GpdDsF	TCGCATCCCCATAACCACAATGAGTGCTTCTTCTGAAG		RedStar2	for fusing with pGPD-tGPD
GpdDsR	ATACAGTCTATCTATTTACAAGAACAAGTGGTGTCTACCT
GutF1	GTTATCCGAAGCGATACGCATCATGTGATAGAGGCTAGGGA		pGUT-GUT1-tGUT
GutR1	GTGTTACACATGGAAGCGGTAAGTAAATACGAGTGGTGGGAGT
GutF2	CTGTATAGTAAAAGCGTATAGCCAATAAGATAATCA		pZP-pGUT-tGUT
GutR2	TTGTTTGGGGTGGTGGGTAGGA
GutDsF	CACCACCCCAAACAACACAATGAGTGCTTCTTCTGAAG		RedStar2	for fusing with pGUT-tGUT
GutDsR	GCTTTTACTATACAGTTACAAGAACAAGTGGTGTCTACCT
Hxk1F1	GTTATCCGAAGCGATCTTAGTGAGGGTAGAGTGTAATGGAGGGG		pHXK1-HXK1-Thxk1
Hxk1R1	GTGTTACACATGGAAACTGGTTGAGGAAAGTCACATTAGGTGC
Hxk1F2	ATGACCAACAAAGATATAGATTTCGAGTGGC		pZP-pHXK1-tHXK1
Hxk1R2	TGTTGCGGTAGAGAAATGCAGTAGGTAGC
H1DsF	TTCTCTACCGCAACACACAATGAGTGCTTCTTCTGAAG		RedStar2	for fusing with pHXK1-tHXK1
H1DsR	ATCTTTGTTGGTCATTTACAAGAACAAGTGGTGTCTACCT
Hxk2F1	GTTATCCGAAGCGATGTCCGTCGGTGGGTGGCATGACCAGTT		pHXK2-HXK2-tHXK2
Hxk2R1	GTGTTACACATGGAAATCCCTGCCGTGGCGTGCGTACAAGAG
Hxk2F2	ATAGCATTCGACCAAAATGACGATGGT		pZP-pHXK2-tHXK2
Hxk2R2	ATATAAATATCCTCTGCGCTCGATGTCTATCC
H2DsF	AGAGGATATTTATATCACAATGAGTGCTTCTTCTGAAG		RedStar2	for fusing with pHXK2-tHXK2
H2DsR	TTGGTCGAATGCTATTTACAAGAACAAGTGGTGTCTACCT
Hxk3F1	GTTATCCGAAGCGATGTCCGTGAGTTGTGGGGTCGTGTG		pHXK3-HXK3-tHXK3
Hxk3R1	GTGTTACACATGGAACGAGATGAGAAGGGTTCGTTTTCCG
Hxk3F2	GAAGGTACTTTATGTAAACTCTTATGATGGAATTGTG		pZP-pHXK3-tHXK3
Hxk3R2	TAGGCAGTACAAGTATGACAAAAAGAAGATACCC
H3DsF	TACTTGTACTGCCTACACAATGAGTGCTTCTTCTGAAG		RedStar2	for fusing with pHXK3-tHXK3
H3DsR	ACATAAAGTACCTTCTTACAAGAACAAGTGGTGTCTACCT
PgkF1	GTTATCCGAAGCGATATTGAACTGAGCAAGCGGTGGGGCA		pPGK-PGK-tPGK
PgkR1	GTGTTACACATGGAACAAGTTTGCCGCCCAGGACATTCTCG
PgkF2	GCTATTTACAGCATGTGTAATGAGGAATATA		pZP-pPGK-tPGK
PgkR2	TTTCGTCGGAAGAGATCGGAGA
PgkDsF	TCTCTTCCGACGAAACACAATGAGTGCTTCTTCTGAAG		RedStar2	for fusing with pPGK-tPGK
PgkDsR	CATGCTGTAAATAGCTTACAAGAACAAGTGGTGTCTACCT
TdhF1	GTTATCCGAAGCGATCTAGCCGTTTGGCGCACATAGCA		pTDH-TDH-tTDH
TdhR1	GTGTTACACATGGAACGATGACGCAATAGCCGCTGCAA
TdhF2	CTATCCGAAGATCAAGAGCGAAG		pZP-pTDH-tTDH
TdhR2	TGTTGATGTGTGTTTAATTCAAGAATG
TdhDsF	AAACACACATCAACACACAATGAGTGCTTCTTCTGAAG		RedStar2	for fusing with pTDH-tTDH
TdhDsR	TTGATCTTCGGATAGTTACAAGAACAAGTGGTGTCTACCT
TpiF1	GTTATCCGAAGCGATGGATAATGATGGAAGTGTTTGATAATGGTGG		pTPI-TPI-tTPI
TpiR1	GTGTTACACATGGAAGGAAGTGCCCTCGACGTGTTTGG
TpiF2	GCATTTCAGTGCGATTCGAGTGAGT		pZP-pTPI-tTPI
TpiR2	TTTGAATGTAGTTGTGTTGTATGTACGAGTACG
TpiDsF	ACAACTACATTCAAACACAATGAGTGCTTCTTCTGAAG		RedStar2	for fusing with pTPI-tTPI
TpiDsR	ATCGCACTGAAATGCTTACAAGAACAAGTGGTGTCTACCT
ZPF	TTCCATGTGTAACACTCGCTCTGG		JMP62 URAex plasmid backbone
ZPR	ATCGCTTCGGATAACTCCTGCTATA
Plasmids construction for xylose pathway
XYL1F	AAACACACATCAACACACAATGCCTTCTATTAAGTTGAACTCTGGT		ssXYL1	for fusing with pTDH-tTDH
XYL1R	TTGATCTTCGGATAGTTAGACGAAGATAGGAATCTTGTCCC
XYL2F	GACATATCTACAGCACACAATGACTGCTAACCCTTCCTTGGTGTTG		ssXYL2	for fusingn with pEXP-tEXP
XYL2R	GTTTCGCCGCAAAGCTTACTCAGGGCCGTCAATGAGACAC
XKS1F	ACTACACATCACACAATGTATCTCGGACTGGATCTTTCGACTC		ylXKS1	for fusing with pFBA-tFBA
XKS1R	TCTTTTATACATAACTTATTTCTCCAGGCAGGCGTTTTC
Plasmids construction for cellobiose pathway
cyc1tF	GCGTCTACAACTGGACCCTTAGCCT		CYC1 terminator
cyc1tR	GCTGTGAATGGAGACGGTTTGAAGA
JmpCBPF	GTCTCCATTCACAGCTAACTCTGCGTAACTGTAACTCTTCTTGCC		JMP62 URAex pTEF-CBP1 backbone	for fusing with CYC1 terminator
JmpCBPR	TCCAGTTGTAGACGCTTAACCCATAATGACCTCCACCTTGTG
ylPGM1F	CACCACCCCAAACAACACAATGACAACCACTCTAGTAAAGCAATGGCTTG		ylPGM1	for fusing with pGUT-tGUT
ylPGM1R	GCTTTTACTATACAGTTAGTGGACTCTCTGGAGTCCGCTTTCC
ylPGM2F	CACCACCCCAAACAAATGCCCGCTGTCGCTACCACTCC		ylPGM2	for fusing with pGUT-tGUT
ylPGM2R	GCTTTTACTATACAGTTAAGTTCGAACAGTGGGCTCGTCTCG
ylPCM1F	CACCACCCCAAACAAATGTCCATTGACGATTTCTCCAAGGACCA		ylPCM1	for fusing with pGUT-tGUT
ylPCM1R	GCTTTTACTATACAGCTACTGGAAAGCGTGCAGGAACTGAGAAACT
scPGM1F	CACCACCCCAAACAACACAATGTCACTTCTAATAGATTCTGTACCAACAG		scPGM1	for fusing with pGUT-tGUT
scPGM1R	GCTTTTACTATACAGCTATGTGCGGACTGTTGGTTCG
scPGM2F	CACCACCCCAAACAACACAATGTCATTTCAAATTGAAACGGTTCCCA		scPGM2	for fusing with pGUT-tGUT
scPGM2R	GCTTTTACTATACAGTTAAGTACGAACCGTTGGTTCTTCAGTTCC
For the assembling of reporter genes
asEGF	CGTATAGCAGGAGTTATCCGAAGCGATAATTACCCTGTTATCCCTAGAATTTATCCCTAGAATCGATGAGTTTGG		pEXP-EGII-tLIP2	for assembling with URA3 and pTEF-RedStar2-tLIP2
asEGR	GAGTTCTTCGCCCACCCCTT
asRedF1	ACTGTATATGCGTTCCTCTAAGACAAATCGAAGGGGTGGGCGAAGAACTCGATAGAGACCGGGTTGGCGG		pEXP-EGII-tLIP2	for assembling with pTEF-RedStar2-tLIP2 and ARS
asRedR1	CGAGTTACTTTTAGCTTATGCATGCTACTTGGGTGTAATATTGGGCATCGTCGATTTGTCTTAGAGGAACGCATAT
asRedR2	GTCAAGGGTTTGTGGCCAACTGGTAAATAAATGATGACTCAGGCGGAATTTCGATTTGTCTTAGAGGAACGCATAT		pEXP-EGII-tLIP2	for assembling with pTEF-RedStar2-tLIP2 and LEU2
For the assebmling of xylose pathway and cellobiose pathway
asXRF	CGTATAGCAGGAGTTATCCGAAGCGATAATTACCCTGTTATCCCTAGAATCTAGCCGTTTGGCGCACATAGCA		pTDH-XYL1-tTDH	for assembling with URA3 and pEXP-XYL2-tEXP
asXRR	CGATGACGCAATAGCCGCTGCAA
asXDHF	CGATTGATATTCCGTGGGAACGGTGGGTTGCAGCGGCTATTGCGTCATCGGAGTTTGGCGCCCGTTTTTTCG		pEXP-XYL2-tEXP	for assembling with pTDH-XYL1-tTDH and pFBA-XKS1-tFBA
asXDHR	CAGAACGCCGCACATTCCACAC
asXKSF	CACTTCTGGACAGGATGTTACCGAAAAAGTGTGGAATGTGCGGCGTTCTGGATGCCGCCGTTGAAGAAATTAAC		pFBA-XKS1-tFBA	for assembling with pEXP-XYL2-tEXP
asXKSR	CGCCATGCAAAATGTACGAT
asCBPF1	CGTATAGCAGGAGTTATCCGAAGCGATAATTACCCTGTTATCCCTAGAATATCGATAGAGACCGGGTTGGCG		pTEF-CBP1- tCYC1	for assembling with URA3 and php4d-CDT1- tLIP2
asCBPF2	AGAATAGACTGTCTCATATCTATTATATCGTACATTTTGCATGGCGATCAATCGATAGAGACCGGGTTGGCG		pTEF-CBP1- tCYC1	for assembling with pFBA-XKS1-tFBA and php4d-CDT1- tLIP2
asCBPR1	GCTGTGAATGGAGACGGTTTGAAGAC
asCDTF	GTTTTGTTGCCCAGCTCGCTAATAGTCTTCAAACCGTCTCCATTCACAGCAATGGTGCATGCTGAGGTGTCTC		php4d-CDT1- tLIP2	for assembling with pTEF-CBP1- tCYC1 and pGUT-PGMs-tGUT
asCDTR	GAATTCGATTTGTCTTAGAGGAACGC
asPGMF	TTATTCTCTATGATTACTGTATATGCGTTCCTCTAAGACAAATCGAATTCACGCATCATGTGATAGAGGCTAGGG			pGUT-PGMs-tGUT for assembling with php4d-CDT1- tLIP2 and ARS
asPGMR	CGAGTTACTTTTAGCTTATGCATGCTACTTGGGTGTAATATTGGGCATCGGCGGTAAGTAAATACGAGTGGTGGG
For the PCR verification of DNA assemblies
VedF1	GGCAAAGGCGGACTTGTGGACG		ylAC-EGII-RedStar2 assembly
VedR1	ATCTTGGAGGGCTGCTTGATGAGGA
VcF1	GGTGGTGAAGAGGAGACTGAAA		TEL-URA3-CBP-CDT assembly
VcR1	ATGGAGCCAACAATGATGAAAA
VcF2	GCTTGTATTACTTACGGCTGCTA		CDT-scPGM2-ARS-LEU2-TEL assembly
VcR2	CATTTCATCCCACATATTCCTT
VxcF1	AGTGTTGCCAATATCTGCGAACT		TEL-URA-XYL1-XYL2 assembly
VxcR1	CCTTGAACTTGTATCTGTGGGTGA
VxcF2	GGTTCTTTCAGATACGGATTCAA		XYL2-XKS1-CBP assembly
VxcR2	ATAACAGACTCAGCGACCTTGC
VxcF3	GAACAAGGACGAGGAGAAGTGGGA		CBP-CDT-ScPGM2 assembly
VxcR3	GGGGTGGTGGGTAGGAAAGAGAAG
VxcF4	GCCAATATCTGCGAACTTTCTGTC		TEL-URA-XYL1-XYL2-XKS1-CBP assembly
VxcR4	CGTTGTTGTATCGGTATCGGGTAA
VxcF5	CAGTATCAAAATGAGACTCCAACGC		XKS1-CBP-CDT-scPGM2-ARS-LEU-TEL assembly
VxcR5	AGGTTAGACGTTCCGCAGAATCTAG
For the PCR verification of PGM genes
VGF1	ACCAGTCTCACATCCGACCCCT
VGR1	TAGTAGCCGTTCTTCTCAGCAAAAT		ylPGM1 verification
VGR2	CGTCCGTAAGTCTTCCAGAAGTCCT		ylPGM2 verification
VGR3	TTTGTGGAGGAACCGTTAGCGTAG		ylPCM1 verification
VGR4	GCAACACGATCAATGGCTGAGG		scPGM1 verification
VGR5	CCAAACACCGTCCTTTTCCCTTA		scPGM2 verification
For the qPCR to determine the copy number of DNA assemblies
TRedF	ATGAGATTCAAGGTTAAAATGG		RedStar2 gene template
TRedR	TCTTCGTTGTGAGAGATGATGT
qRedf	CGAAGGTGAAGGTGAGGGTAGAC		qPCR primers for RedStar2
qRedr	CTGGAATGTCAGCTGGGTGC
TActF	GTCGGCATGGGCCAGAAGGA		ACT1 gene template
TActR	ATGGAGGTGGGGGCAAGAGC
qActf	CAAGTCCAACCGAGAGAAGA		qPCR primers for ACT1
qActr	CCAGAGTAGATGGGCACAAC
Restriction enzyme sites are single underlined.
Homologous sequence for infusion or recombination is double underlined.
