# Supplementary material for: An artificial chromosome ylAC enables efficient assembly of multiple genes in Yarrowia lipolytica for biomanufacturing
Source: Commun Biol. 2020 Apr 29;3:199. doi: 10.1038/s42003-020-0936-y (PMC7190667; doi:10.1038/s42003-020-0936-y)
Supplement: Supplementary file 4 — Supplementary Data 2 [file 42003_2020_936_MOESM4_ESM.xlsx]

## Sheet: Figure 2b
TE	1	2	3	4	5	Mean	STD
TEL-ARS-	99.567	106.385	92.0758	108.365	112.458	103.77	7.18124
TEL+	11.4382	13.0578	10.5647	8.9565	9.8462	10.7727	1.40462
ARS+	3198.38	3356.24	3046.07	2987.65	2899.55	3097.58	161.876
TEL+ARS+	2682.04	2554.33	2426.61	2754.82	2368.79	2557.32	146.424
AY	1	2	3	4	5	Mean	STD
TEL-ARS-	0	0	0	0	0	0	0
TEL+	0	0	0	0	0	0	0
ARS+	15.89	12.64	15.23	13.21	16.89	14.772	1.60816
TEL+ARS+	53.68	59.63	54.98	56.34	56.77	56.28	1.99581

## Sheet: Figure 2c
ARS-TEL-								ARS-TEL+								ARS+TEL-								ARS+TEL+
	EG2	DsRed	EG2+DsRed	Total					EG2	DsRed	EG2+DsRed	Total					EG2	DsRed	EG2+DsRed	Total					EG2	DsRed	EG2+DsRed	Total
1		1						1		1						1	24	35	16	100				1	73	82	69	100
2	1	1	1					2								2	32	37	19	100				2	69	76	63	100
3	1	1	1					3								3	29	31	24	100				3	64	66	60	100
4		1	1					4	1							4	23	36	28	100				4	80	78	70	100
5	2	1						5								5	26	30	15	100				5	72	86	67	100
Total	4	5	3	12				Total	1	1	0	2
	0.363636	0.454545	0.272727					Percentage	0.5	0.5	0
																Mean	26.8	33.8	20.4					Mean	71.6	77.6	65.8
									EG2	DsRed	EG2+DsRed	Total				STD	3.31059	2.78568	4.92341					STD	5.23832	6.74092	3.76298
	EG2	DsRed	EG2+DsRed	Total				1		1
1		1	1					2
2		1						3
3	2	1	1					4
4			1			35		5	1
5	2	1						Total	1	1	0	2
Total	4	4	3	11				Percentage	0.5	0.5	0
	0.333333	0.333333	0.25
	EG2	DsRed	EG2+DsRed	Total					EG2	DsRed	EG2+DsRed	Total
1		1						1			1
2	1	1	1					2		1
3	1	1	1					3	1
4	1		1					4
5	2	1						5
Total	5	4	3	12				Total	1	1	1	3
	0.416667	0.333333	0.25					Percentage	0.333333	0.333333	0.333333
Mean	0.371212	0.373737	0.257576	37.1212	37.3737	25.7576		Mean	0.444444	0.444444	0.111111	44.4444	44.4444	11.1111
STD	0.0344399	0.0571399	0.0107137	3.44399	5.71399	1.07137		STD	0.0785674	0.0785674	0.157135	7.85674	7.85674	15.7135

## Sheet: Figure 2d
Molar ratio of ylAC to assembling DNA	Assembling yield %
1:0.5	28.9
1:0.5	32.3
1:0.5	33.7
1:0.5	27.6
1:0.5	30.1
Mean	30.52
STD	2.21847
Molar ratio of ylAC to assembling DNA	Assembling yield %
1:1	59.7
1:1	54.3
1:1	55.8
1:1	57.4
1:1	52.6
Mean	55.96
STD	2.45487
Molar ratio of ylAC to assembling DNA	Assembling yield %
1:1.5	78.6
1:1.5	70.9
1:1.5	80.2
1:1.5	75.4
1:1.5	81.4
Mean	77.3		P-values
STD	3.78101
Molar ratio of ylAC to assembling DNA	Assembling yield %		1:1.5	1:2	1:3	Difference	Difference
1:2	80.9		78.6	80.9	92.5	-2.3	-11.6
1:2	90.9		70.9	90.9	96.7	-20	-5.8
1:2	85.3		80.2	85.3	97.1	-5.1	-11.8
1:2	88.7		75.4	88.7	92.8	-13.3	-4.1
1:2	90.4		81.4	90.4	96.8	-9	-6.4
Mean	87.24
STD	3.72752		1:1.5 vs 1:2				1:2 vs 1:3
Molar ratio of ylAC to assembling DNA	Assembling yield %
1:3	92.5		t-Test: Paired Two Sample for Means				t-Test: Paired Two Sample for Means
1:3	96.7
1:3	97.1			Variable 1	Variable 2			Variable 1	Variable 2
1:3	92.8		Mean	77.3	87.24		Mean	87.24	95.18
1:3	96.8		Variance	17.87	17.368		Variance	17.368	5.367
Mean	95.18		Observations	5	5		Observations	5	5
STD	2.0721		Pearson Correlation	-0.384709			Pearson Correlation	0.530154
			Hypothesized Mean Difference	0			Hypothesized Mean Difference	0
			df	4			df	4
			t Stat	-3.18194			t Stat	-5.0221
			P(T<=t) one-tail	0.0167364			P(T<=t) one-tail	0.00368722
			t Critical one-tail	2.13185			t Critical one-tail	2.13185
			P(T<=t) two-tail	0.0334729			P(T<=t) two-tail	0.00737443
			t Critical two-tail	2.77645			t Critical two-tail	2.77645

## Sheet: Figure 3c
	CMCase			OD600nm	Fluorescence	Fluorescence/OD600nm
WT	0		WT (S1)	0.1254	1	7.97448
			WT (S2)	0.1456	2	13.7363
YTA1 (S1)	0.62		WT (S3)	0.1567	2	12.7632
YTA1 (S2)	0.58		Mean			11.4913
YTA1 (S3)	0.64		STD			2.51831
Mean	0.613333			OD600nm	Fluorescence	Fluorescence/OD600nm
STD	0.0249444		YTA1 (S1)	0.1879	46	244.811
	CMCase		YTA1 (S2)	0.1933	52	269.012
YTA1-1 (S1)	0.56		YTA1 (S3)	0.1689	49	290.112
YTA1-1 (S2)	0.5		Mean			267.978
YTA1-1 (S3)	0.53		STD			18.5087
Mean	0.53			OD600nm	Fluorescence	Fluorescence/OD600nm
STD	0.0244949		YTA1-1 (S1)	0.1896	50	263.713
	CMCase		YTA1-1 (S2)	0.1754	47	267.959
YTA1-2 (S1)	0.64		YTA1-1 (S3)	0.2116	49	231.569
YTA1-2 (S2)	0.61		Mean			254.414
YTA1-2 (S3)	0.58		STD			16.2464
Mean	0.61			OD600nm	Fluorescence	Fluorescence/OD600nm
STD	0.0244949		YTA1-2 (S1)	0.1994	44	220.662
	CMCase		YTA1-2 (S2)	0.1864	45	241.416
YTA1-3 (S1)	0.68		YTA1-2 (S3)	0.1542	42	272.374
YTA1-3 (S2)	0.72		Mean			244.817
YTA1-3 (S3)	0.73		STD			21.2477
Mean	0.71			OD600nm	Fluorescence	Fluorescence/OD600nm
STD	0.0216025		YTA1-3 (S1)	0.1745	40	229.226
			YTA1-3 (S2)	0.1564	44	281.33
			YTA1-3 (S3)	0.1662	48	288.809
			Mean			266.455
			STD			26.5011

## Sheet: Figure 4b
			Glycogen
	Glucose (mg)	DCW (mg)	(mg glucose equivalents/g-DCW)	PGM activity (U/mg)
WT (S1)	5.2	654	7.95107	0.075
WT (S2)	4.3	582	7.38832	0.082
WT (S3)	4.6	671	6.85544	0.09
Mean			7.39828	0.0823333
STD			0.447345	0.00612826
ylCel (S1)	17.5	554	31.5884	0.096
ylCel (S2)	18.6	526	35.3612	0.09
ylCel (S3)	19	608	31.25	0.087
Mean			32.7332	0.091
STD			1.8634	0.00374166
ylPGM1 (S1)	21.6	665	32.4812	0.083
ylPGM1 (S2)	20.8	623	33.3868	0.091
ylPGM1 (S3)	16.9	609	27.7504	0.088
Mean			31.2062	0.0873333
STD			2.47139	0.00329983
ylPGM2 (S1)	24.6	592	41.5541	0.077
ylPGM2 (S2)	23.5	576	40.7986	0.085
ylPGM2 (S3)	28.1	583	48.199	0.082
Mean			43.5172	0.0813333
STD			3.32484	0.00329983
ylPCM1 (S1)	21.1	671	31.4456	0.1
ylPCM1 (S2)	18.6	563	33.0373	0.095
ylPCM1 (S3)	19.4	594	32.6599	0.091
Mean			32.3809	0.0953333
STD			0.679092	0.00368179
scPGM1 (S1)	22	623	35.313	0.096
scPGM1 (S2)	19.8	587	33.7308	0.1
scPGM1 (S3)	21.5	590	36.4407	0.11
Mean			35.1615	0.102
STD			1.11146	0.00588784
scPGM2 (S1)	5.3	600	8.83333	0.165
scPGM2 (S2)	4.2	546	7.69231	0.184
scPGM2 (S3)	4	648	6.17284	0.176
Mean			7.56616	0.175
STD			1.0898	0.00778888

## Sheet: Figure 4c
	μmax-cello	Initial cellobiose	Final cellobiose	Residue cellobiose 60h
	h-1	g/L	g/L	%
WT (S1)	0	21	20.6	101.942
WT (S2)	0	19.8	21.4	92.5234
WT (S3)	0	19.4	19	102.105
Mean	0			98.8568
STD	0			4.47891
ylCel (S1)	0.079	5.2	21.5	24.186
ylCel (S2)	0.076	6.3	20.4	30.8824
ylCel (S3)	0.083	5.5	21.3	25.8216
Mean	0.0793333			26.9633
STD	0.00286744			2.85047
ylPGM1 (S1)	0.08	6.2	19.8	31.3131
ylPGM1 (S2)	0.078	5.8	20.6	28.1553
ylPGM1 (S3)	0.079	5.4	21	25.7143
Mean	0.079			28.3943
STD	0.000816497			2.29195
ylPGM2 (S1)	0.054	7.7	20.6	37.3786
ylPGM2 (S2)	0.063	7.2	20.1	35.8209
ylPGM2 (S3)	0.055	6.8	19.9	34.1709
Mean	0.0573333			35.7901
STD	0.00402768			1.30975
ylPCM1 (S1)	0.085	5.8	19.8	29.2929
ylPCM1 (S2)	0.079	6.3	20.3	31.0345
ylPCM1 (S3)	0.091	6.6	20.6	32.0388
Mean	0.085			30.7887
STD	0.00489898			1.1344
scPGM1 (S1)	0.085	5.9	21	28.0952
scPGM1 (S2)	0.096	6	20.5	29.2683
scPGM1 (S3)	0.12	5.4	19.8	27.2727
Mean	0.100333			28.2121
STD	0.0146135			0.818865
scPGM2 (S1)	0.165	0	20.9	0
scPGM2 (S2)	0.154	0	20.6	0
scPGM2 (S3)	0.162	0	20.4	0
Mean	0.160333			0
STD	0.0046428			0

## Sheet: Figure 5a
TE	1	2	3	4	5	Mean	STD
TEL-ARS-	18.62	21.56	15.88	24	17.98	19.608	2.85042
TEL+	0	0	0	0	0	0	0
ARS+	1459.89	1568.33	1568.22	1482.16	1405.32	1496.78	63.5022
TEL+ARS+	729.93	759.68	689.95	738.64	654.11	714.462	37.7139
AY	1	2	3	4	5	Mean	STD
TEL-ARS-	0	0	0	0	0	0	0
TEL+	0	0	0	0	0	0	0
ARS+	0	0	0	0	0	0	0
TEL+ARS+	70.86	65.44	73.65	64.28	70.3	68.906	3.51226

## Sheet: Figure 5b
	OD600nm	OD600nm	OD600nm			Xylose	Xylose	Xylose			Glucose	Glucose	Glucose
	S1	S2	S3	Mean	STD	S1	S2	S3	Mean	STD	S1	S2	S3	Mean	STD
0	0.18	0.22	0.2	0.2	0.0163299	10.541	10.689	10.554	10.5947	0.0669145	10	10.2	10.8	10.3333	0.339935
12	6.1	6.3	6.1	6.16667	0.0942809	10.2207	10.223	10.179	10.2076	0.0202215	5.6009	5.2146	5.8975	5.571	0.279593
14	9	7.9	9.4	8.76667	0.63421	9.9698	9.5684	9.9987	9.84563	0.196388	4.2995	4.1356	4.3256	4.25357	0.0840928
16	11.4	11.8	11.5	11.5667	0.169967	9.7064	9.8362	9.5594	9.70067	0.113076	3.0404	3.1298	3.001	3.05707	0.0538869
18	13	12.6	13.2	12.9333	0.249444	9.3515	9.6438	9.3365	9.44393	0.14146	1.7818	1.6987	1.8541	1.7782	0.0634928
20	14.8	15	14.8	14.8667	0.0942809	9.0833	9.0976	9.1245	9.1018	0.01708	0.9249	0.5687	0.9984	0.830667	0.187653
22	15	14.6	15.4	15	0.326599	7.6942	7.1246	7.6654	7.49473	0.261988	0	0	0	0	0
24	17	16.8	17.5	17.1	0.294392	6.055	6.198	5.994	6.08233	0.0854959	0	0	0	0	0
28	22	21.8	22.4	22.0667	0.249444	3.9042	3.6541	3.9874	3.84857	0.141642	0	0	0	0	0
36	24	25	23	24	0.816497	0	0	0	0	0	0	0	0	0	0

## Sheet: Figure 5c
	OD600nm	OD600nm	OD600nm			Xylose	Xylose	Xylose			Cellobiose	Cellobiose	Cellobiose
	S1	S2	S3	Mean	STD	S1	S2	S3	Mean	STD	S1	S2	S3	Mean	STD
0	0.22	0.2	0.18	0.2	0.0163299	10.2546	10.1456	9.9241	10.1081	0.137507	10.1529	10.2323	9.9879	10.1244	0.101795
12	6.3	6.4	6.6	6.43333	0.124722	6.7894	6.6987	6.74584	6.74465	0.0370377	8.03406	8	7.9856	8.00655	0.0203192
14	9	9.2	9.4	9.2	0.163299	5.6841	6.1879	6.06412	5.97871	0.21436	7.57958	7.689	7.2458	7.50479	0.188505
16	11.6	11.6	11.4	11.5333	0.0942809	5.0966	5.1248	5.0121	5.07783	0.047885	6.9449	6.5897	6.8549	6.7965	0.150775
18	12	12.8	13.2	12.6667	0.498888	3.9856	3.6541	3.77016	3.80329	0.137347	6.31694	6.1325	6.3354	6.26161	0.0916074
20	13.8	14.5	14.6	14.3	0.355903	1.7423	1.6985	1.7114	1.7174	0.0183777	5.80381	5.9987	5.6451	5.81587	0.144608
22	16.8	17	17.2	17	0.163299			0	0	0	4.2135	4.0215	4.1212	4.11873	0.0784031
24	20	20	19.5	19.8333	0.235702			0	0	0	2.5214	2.3845	2.2987	2.40153	0.0917112
28	23.5	24	24.6	24.0333	0.449691			0	0	0	0	0	0	0	0
36	23.6	24	24	23.8667	0.188562			0	0	0	0	0	0	0	0

## Sheet: Table 1
Number of generations	8.02237	32.0895			Number of generations	8	32
Random Integration	YNB	YPD	YNB/YPD		Random Integration	YNB	YPD	YNB/YPD
1	214	256	0.835938		1	107	155	0.690323
2	184	189	0.973545		2	118	138	0.855072
3	213	221	0.963801		3	136	179	0.759777
4	196	213	0.920188		4	175	245	0.714286
5	152	168	0.904762		5	200	238	0.840336
Mean			0.919647		Mean			0.771959
STD			0.0491603		STD			0.0659127
Number of generations	8.04439	32.1776			Number of generations	8.06609	32.2644
Circular (ylAC)	YNB	YPD	YNB/YPD		Circular (ylAC)	YNB	YPD	YNB/YPD
1	196	199	0.984925		1	36	145	0.248276
2	201	207	0.971014		2	40	166	0.240964
3	150	156	0.961538		3	36	152	0.236842
4	201	204	0.985294		4	40	206	0.194175
5	163	166	0.981928		5	39	226	0.172566
Mean			0.97694		Mean			0.218565
STD			0.00928161		STD			0.0297632
Number of generations	8.06609	32.2644			Number of generations	8.02237	32.0895
Linear (ylAC)	YNB	YPD	YNB/YPD		Linear (ylAC)	YNB	YPD	YNB/YPD
1	170	176	0.965909		1	32	174	0.183908
2	203	214	0.948598		2	24	151	0.15894
3	158	163	0.969325		3	40	199	0.201005
4	156	159	0.981132		4	38	216	0.175926
5	182	188	0.968085		5	26	196	0.132653
Mean			0.96661		Mean			0.170486
STD			0.0104437		STD			0.0232628
Number of generations	7.97728	31.9091			Number of generations	7.96578	31.8631
Linear (ylAC2)	YNB	YPD	YNB/YPD		Linear (ylAC2)	YNB	YPD	YNB/YPD
1	205	211	0.971564		1	228	238	0.957983
2	209	213	0.981221		2	190	196	0.969388
3	190	197	0.964467		3	168	174	0.965517
4	159	168	0.946429		4	194	204	0.95098
5	179	183	0.978142		5	200	207	0.966184
Mean			0.968364		Mean			0.96201
STD			0.0123895		STD			0.00666361
1	205	211	0.971564		1	228	238	0.957983
2	209	213	0.981221		2	190	196	0.969388
3	190	197	0.964467		3	168	174	0.965517
4	159	168	0.946429		4	194	204	0.95098
5	179	183	0.978142		5	200	207	0.966184
Mean			0.968364		Mean			0.96201
STD			0.0123895		STD			0.00666361
